# Supplementary material for: Patterns of Gene Flow Define Species of Thermophilic Archaea
Source: PLoS Biol. 2012 Feb 21;10(2):e1001265. doi: 10.1371/journal.pbio.1001265 (PMC3283564; doi:10.1371/journal.pbio.1001265)
Supplement: Table S5 — Sequencing statics for 10 new S. islandicus genomes. (XLSX) [file pbio.1001265.s008.xlsx]

## Sheet: 97.alleles
	Table S5. MLSA allele assignment for S. islandicus strains
		Alleles for each locus
	Locus*/isolate	1	2	3	5	6	8	11
2000	M.12.04.2000	2	4	2	10	1	1	1
2000	M.12.07.2000	1	1	1	1	3	4	1
2000	M.12.08.2000	2	4	2	10	1	1	1
2000	M.12.13.2000	1	1	1	1	3	4	1
2000	M.12.26.2000	2	4	2	10	1	1	1
2000	M.12.27.2000	1	1	2	1	1	1	1
2000	M.12.35.2000	1	1	1	1	1	1	1
2000	M.12.37.2000	1	1	1	1	1	1	1
2000	M.12.46.2000	1	1	2	1	1	1	1
2000	M.14.16.2000	1	4	2	1	1	3	5
2000	M.14.17.2000	1	5	2	1	1	1	1
2000	M.14.25.2000	1	5	2	1	1	1	1
2000	M.14.34.2000	1	4	2	1	1	1	1
2000	M.14.38.2000	1	1	1	1	3	4	1
2000	M.14.39.2000	1	4	2	1	1	1	1
2000	M.14.46.2000	1	4	2	1	1	1	1
2000	M.14.p01.2000	1	4	2	1	1	1	1
2000	M.14.p06.2000	1	4	2	1	4	1	2
2000	M.16.01.2000	1	1	2	6	1	1	1
2000	M.16.02.2000	2	2	3	2	3	2	2
2000	M.16.03.2000	2	1	3	2	2	2	2
2000	M.16.04.2000	2	1	3	2	2	2	2
2000	M.16.05.2000	1	1	1	1	1	1	1
2000	M.16.06.2000	2	2	3	2	3	2	2
2000	M.16.09.2000	1	1	2	1	1	1	1
2000	M.16.10.2000	1	1	1	1	1	1	1
2000	M.16.12.2000	1	3	2	3	1	3	2
2000	M.16.13.2000	1	1	1	1	1	1	1
2000	M.16.14.2000	1	1	2	1	1	1	1
2000	M.16.15.2000	1	1	1	1	1	1	1
2000	M.16.17.2000	1	1	1	5	1	1	1
2000	M.16.18.2000	1	1	1	1	1	1	1
2000	M.16.19.2000	1	1	1	1	1	1	1
2000	M.16.21.2000	1	1	1	1	1	1	1
2000	M.16.22.2000	1	3	2	3	1	3	2
2000	M.16.23.2000	1	1	2	1	1	1	3
2000	M.16.25.2000	1	1	1	1	1	1	1
2000	M.16.26.2000	1	1	1	1	1	1	1
2000	M.16.27.2000	1	1	1	1	1	1	1
2000	M.16.28.2000	1	1	2	1	1	1	3
2000	M.16.30.2000	1	1	2	1	1	1	1
2000	M.16.32.2000	1	1	2	1	1	1	1
2000	M.16.33.2000	1	1	1	1	1	1	1
2000	M.16.34.2000	1	3	2	3	1	3	2
2000	M.16.36.2000	1	1	1	1	1	1	1
2000	M.16.37.2000	1	1	1	1	1	1	1
2000	M.16.38.2000	1	1	2	1	1	2	2
2000	M.16.40.2000	2	2	4	7	2	2	2
2000	M.16.41.2000	1	1	1	1	1	1	1
2000	M.16.42.2000	1	1	1	1	1	1	1
2000	M.16.43.2000	1	1	2	4	1	1	2
2000	M.16.44.2000	1	1	1	1	1	1	1
2000	M.16.45.2000	1	1	2	4	1	1	2
2000	M.16.46.2000	1	1	1	1	1	1	1
2000	M.16.47.2000	1	1	2	1	1	1	1
2010	M.01.0.02.2010	1	1	2	1	1	1	1
2010	M.01.1.02.2010	1	1	1	1	1	1	1
2010	M.01.1.03.2010	1	2	2	1	4	5	6
2010	M.01.2.01.2010	1	1	1	1	4	4	1
2010	M.01.2.04.2010	1	2	2	1	4	5	6
2010	M.01.3.02.2010	1	1	1	4	1	1	1
2010	M.02.0.16.2010	1	1	2	1	1	1	2
2010	M.02.0.20.2010	1	1	2	1	1	1	2
2010	M.02.0.30.2010	1	1	2	1	1	1	1
2010	M.02.0.33.2010	1	1	2	1	1	1	1
2010	M.02.0.37.2010	1	1	1	1	1	1	1
2010	M.02.1.06.2010	1	1	1	1	1	1	2
2010	M.02.1.13.2010	1	1	2	1	1	1	1
2010	M.02.2.07.2010	1	1	1	1	1	1	2
2010	M.02.2.19.2010	1	1	1	4	1	1	1
2010	M.02.3.11.2010	2	6	1	2	3	2	2
2010	M.03.0.02.2010	1	1	1	10	1	1	4
2010	M.03.0.16.2010	1	1	1	1	1	1	1
2010	M.03.0.27.2010	1	4	1	10	1	1	1
2010	M.03.0.42.2010	1	1	2	1	3	4	1
2010	M.03.0.50.2010	1	3	2	1	1	1	1
2010	M.03.1.05.2010	1	1	2	11	4	1	1
2010	M.03.2.01.2010	1	1	2	1	3	2	1
2010	M.03.2.05.2010	2	4	2	10	1	1	1
2010	M.04.0.10.2010	1	3	2	1	4	5	2
2010	M.04.0.13.2010	1	2	2	1	4	5	6
2010	M.04.0.29.2010	3	4	1	1	1	1	2
2010	M.04.0.37.2010	1	1	2	1	1	3	5
2010	M.04.1.01.2010	2	4	2	1	1	3	5
2010	M.04.1.04.2010	1	1	2	1	4	4	2
2010	M.05.0.01.2010	1	1	1	1	1	1	2
2010	M.05.0.25.2010	1	1	2	12	1	1	1
2010	M.05.0.30.2010	4	2	4	8	1	2	7
2010	M.05.0.43.2010	1	6	2	9	4	6	2
2010	M.05.1.05.2010	1	2	2	1	4	5	2
2010	M.05.2.03.2010	1	1	1	1	1	1	1
2010	M.05.3.04.2010	1	1	1	1	1	1	1
2010	M.06.0.06.2010	1	1	2	1	1	1	1
2010	M.06.0.08.2010	1	1	2	1	5	1	1
2010	M.06.1.01.2010	1	1	2	1	1	1	1
2010	M.06.1.04.2010	1	1	2	1	1	1	1
2010	M.06.2.04.2010	1	1	2	1	1	1	1
	* Loci as described in [12]
